# Supplementary material for: Preparation of Hydrophobic Au Catalyst and Application in One-Step Oxidative Esterification of Methacrolein to Methyl Methacrylate
Source: Molecules. 2024 Apr 19;29(8):1854. doi: 10.3390/molecules29081854 (PMC11055172; doi:10.3390/molecules29081854)
Supplement: Supplementary file 1 [file molecules-29-01854-s001.zip]

Archive with 1 entries (1 files):
- molecules-2951018-supplementary.pdf
